# Supplementary material for: Metabolomic Panel for the Diagnosis of Heart Failure with Preserved Ejection Fraction
Source: Int J Mol Sci. 2025 Feb 27;26(5):2102. doi: 10.3390/ijms26052102 (PMC11900465; doi:10.3390/ijms26052102)
Supplement: Supplementary file 1 [file ijms-26-02102-s001.zip]

Archive with 1 entries (1 files):
- ijms-3421989-supplementary.pdf
